# Supplementary material for: Xanthones from Gentianella acuta (Michx.) Hulten Ameliorate Colorectal Carcinoma via the PI3K/Akt/mTOR Signaling Pathway
Source: Int J Mol Sci. 2023 Jan 23;24(3):2279. doi: 10.3390/ijms24032279 (PMC9917368; doi:10.3390/ijms24032279)
Supplement: Supplementary file 1 [file ijms-24-02279-s001.zip]

Archive with 1 entries (1 files):
- ijms-2177590-supplementary.pdf
